# Supplementary material for: A framework for the risk prediction of avian influenza occurrence: An Indonesian case study
Source: PLoS One. 2021 Jan 15;16(1):e0245116. doi: 10.1371/journal.pone.0245116 (PMC7810353; doi:10.1371/journal.pone.0245116)
Supplement: S1 File — (ZIP) [file pone.0245116.s001.zip]

Archive with 2 entries (2 files):
- supplementary.pdf
- supplementary.tex
