# Supplementary material for: A framework for the risk prediction of avian influenza occurrence: An Indonesian case study
Source: PLoS One. 2021 Jan 15;16(1):e0245116. doi: 10.1371/journal.pone.0245116 (PMC7810353; doi:10.1371/journal.pone.0245116)
Supplement: S1 File — (ZIP) [file pone.0245116.s001.zip › supplementary.tex]

\documentclass[12pt]{article}%report will work with chapters but article is appropriate for papers
\linespread{1.3}
%source: https://www.sharelatex.com/learn/Paragraph_formatting
\usepackage{url}
\usepackage{makecell}
\usepackage{xcolor}%to highlight: \colorbox{yellow}{text..}
\usepackage[round]{natbib} %for round \citep instead of \cite in apalike package
\usepackage{multirow}
\usepackage{soul,color} %for highlighting
\newcommand{\tabitem}{~~\llap{\textbullet}~~}
\setlength{\columnsep}{1cm}
\usepackage[top=1in, bottom=1in, left=1in, right=1in]{geometry}
\usepackage{color}
\usepackage{tikz}
\usepackage{pgfgantt}
\usepackage{textcomp}
\usepackage{enumitem}   
\setcounter{tocdepth}{3}
\setcounter{secnumdepth}{3}
\usepackage{graphicx}
\usepackage{amsmath}
\usepackage{float}
\usepackage{titlesec}
\usepackage{authblk}%author and affliations
\usepackage{amssymb}
\providecommand{\keywords}[1]{\textbf{\textit{Keywords:}} #1}%for keywords
\usepackage{subfigure}
\usepackage{caption}
\usepackage{longtable}
%\usepackage{subcaption}
%\usepackage[toc,page]{appendix}
\graphicspath{{figures/}}
\title{A Framework for Risk Assessment of Avian Influenza Occurrence: An Indonesian Case Study}
\author[$\S$]{Samira Yousefinaghani}
\author[$\S$]{Rozita Dara}
\author[$\dag$]{Zvonimir Poljak}
\author[$\S$]{Fei Song}
\author[$\zeta$]{Shayan Sharif}

\affil[$\S$]{School of Computer Science, University of Guelph, Guelph, Ontario, Canada}
\affil[$\dag$]{Department of Population Medicine, Ontario Veterinary College, University of Guelph, Guelph, Ontario, Canada}
\affil[$\zeta$]{Department of Pathobiology, University of Guelph, Guelph, Ontario, Canada}
\begin{document}
\maketitle
%\tableofcontents
\newpage 

\begin{longtable}{|p{3cm}|p{2.9cm}|p{6.5cm}|p{2cm}|}
\caption{Table S1. Description of fields in Fig 2. Tables indonesia\_testset and indonesia\_training}\\
 \hline
      \bf{Attribute} &  \bf{Type} & \bf{Description} & \bf{Range} \\ \hline
     year  & YEAR & the year that the event occurred in & [2009 2017]\\
     week  & INT(11) & the week number that the event occurred in&[1 52]\\
     start\_day\_of\_week  & DATE & the day number that the event occurred&  \\
     cell\_num  & INT(11) & the cell number&[63 956]\\
     cell\_longitude  & VARCHAR(50) & the longitude of the cell centre&[92.764 141.021]\\
     cell\_latitude  & VARCHAR(50) & the latitude of the cell centre&[-11.606 6.519]\\
     event\_ids  & VARCHAR(200) & the identification number of events that have occurred in the defined scale & [3,830 233,202]\\
     density\_Ch  & DOUBLE & the density of chickens & [15.43 926,952.04]\\
     density\_Dk  & DOUBLE & the density of ducks & [0.93 44,751.55] \\
     temperature & DOUBLE & the temperature of the centre of cell & [32.34 95.51] \\
     humidity & DOUBLE & the humidity of the centre of cell & [0.23 1]\\
     windSpeed & DOUBLE & the wind speed of the centre of cell & [0 104.69]\\
     pressure & DOUBLE & the pressure of the centre of cell & [945.34 1,033.23]\\
     precipitation & DOUBLE & the precipitation of the centre of cell & [3.92 552.25] \\
     num\_cases & INT(11) & the total number of cases of all events in the defined scale & [0 154,000]\\
     bird\_existence & INT(11) & weather wild birds are distributed within the cell & {0,1}\\
     bird\_obtained & INT(11) & a control field for obtaining the bird distribution data & {0,1} \\
     has\_event & INT(11) & weather an event occurred in the defined scale &{0,1}\\
     num\_events & INT(11) & the number of events that have occurred in the defined scale & [0 16]\\
     weather\_obtained & INT(11) & a controlling field for obtaining the weather data & {0,1}\\ \hline

\end{longtable}%\label{tab:indonesia_test_train}


\begin{table}[H]
\caption{Table S2. Description of fields in Fig 2.Table events-indonesia}
\centering
\begin{tabular}{|p{3.5cm}|p{3cm}|p{8.5cm}|}
 \hline
      \bf{Attribute} &  \bf{Type} & \bf{Description} \\ \hline
     id  & BIGINT(40) & a unique ID specified for each event\\
     source  & VARCHAR(200) & the source of information including, WHO, OIE, National authorities, FAO field officer or media\\
     longitude  & VARCHAR(50) & the longitude of the point the event occurred in\\
     latitude  & VARCHAR(50) & the latitude of the point the event occurred in\\
     region  & VARCHAR(200) & the continent of the event\\
     location  & VARCHAR(200) & the country of the event\\
     location\_id  & INT(10) & the ID of the location of event\\
     admin1  & VARCHAR(200) & the province name in Indonesian language\\
     state1  & VARCHAR(200) & the province name in English language\\
     observationDate  & Date & the date in which the event was observed\\ 
     reportingDate  & Date & the date in which the event was reported\\ 
     status  & VARCHAR(200) & whether the event is confirmed or denied\\ 
     disease  & VARCHAR(200) & the name of disease that caused the event\\ 
     serotypes  & VARCHAR(200) & the virus subtype of disease that caused the event\\
     speciesDescription  & VARCHAR(200) & name of the species that were involved\\ 
     sumAtRisk  & VARCHAR(200) & the total number of birds at risk\\ 
     sumCases  & VARCHAR(200) & the total number of reported cases\\ 
     sumDeaths  & VARCHAR(200) & the total number of deaths reported\\ 
     sumDestroyed  & VARCHAR(200) & the total number of destroyed reported\\ 
     sumSlaughtered  & VARCHAR(200) & the total number of slaughtered reported\\
     humansGenderDesc  & VARCHAR(200) & the gender of humans involved\\
     humansAge  & VARCHAR(200) & the age of humans involved\\
     humansAffected  & VARCHAR(200) & whether any human was affected by the event\\
     humansDeaths & VARCHAR(200) & whether any human died by the event \\ \hline

\end{tabular}
\end{table}


\begin{table}[H]
\caption{Table S3. Description of fields in Fig 2. Table waterfowls}\label{tab:waterfowls}
\centering
\begin{tabular}{|p{3.5cm}|p{3cm}|p{8.5cm}|}
 \hline
      \bf{Attribute} &  \bf{Type} & \bf{Description} \\ \hline
     id  & INT(10) & the year in which the distribution has been reported\\
     species\_id  & VARCHAR(50) & each species has a unique ID\\
     species\_name  & VARCHAR(50) & Scientific name of the species \\
     origin  & ENUM & describes whether that species occurs in an area naturally. It accepts several values including Native,Reintroduced,Introduced,Vagrant,Origin Uncertain and Assisted Colonisation\\
     seasonality  & ENUM & describes the the period in the species life cycle in which it occurs in an area. It accepts several fields including Resident,Breeding Season,Non-breeding Season,Passage and Seasonal Occurrence Uncertain\\
     presence  & ENUM & describes the level of certainty we have as to the species existence in an area. It accepts several fields including Extant,Probably Extant,Possibly Extant,Possibly Extinct,Extinct and Presence Uncertain\\
     date  & YEAR & the year that the the distribution is reported\\
     shape\_length  & FLOAT & the length of the polygon's perimeter.
\\
     shape\_area  & FLOAT & the area of the polygon's perimeter.\\
     date  & YEAR & Year in which the polygon was
mapped, compiled or modified\\
     polygon\_simple & LONGTEXT & a list of longitude-latitude pairs \\ \hline

\end{tabular}
\end{table}


\begin{table}[H]
\caption{Table S4. Description of fields in Table indonesia\_cells}\label{tab:indonesia_cells}
\centering
\begin{tabular}{|p{3.5cm}|p{3cm}|p{8.5cm}|}
 \hline
      \bf{Attribute} &  \bf{Type} & \bf{Description} \\ \hline
     cell\_num  & INT(11) & the number of cell in the grid\\
     cell\_latitude  & VARCHAR(50) & the latitude of the centre of cell\\
     cell\_longitude  & VARCHAR(50) & the longitude of the centre of cell\\
     province  & VARCHAR(200) & the name of province in Indonesian language\\
     state1  & VARCHAR(200) & the name of province in English language\\ \hline

\end{tabular}
\end{table}

\end{document}
